# Supplementary material for: Functional connectomics reveals general wiring rule in mouse visual cortex
Source: Nature. 2025 Apr 9;640(8058):459–69. doi: 10.1038/s41586-025-08840-3 (PMC11981947; doi:10.1038/s41586-025-08840-3)
Supplement: Supplementary file 3 — Supplementary Tables 1–34. [file 41586_2025_8840_MOESM3_ESM.xlsx]

## Sheet: Supplemental Table 1
Proofread presynaptic neuron nucleus ID's, area, layer, and proofreading strategy. nucleus_id's are from CAVE table: nucleus_detection_v0
nucleus_id	area	layer	proofreading_method_desc
189149	V1	L2/3	full cleaning and extension
222998	V1	L2/3	full cleaning and extension
223037	V1	L2/3	full cleaning and extension
224565	V1	L2/3	full cleaning and extension
225498	V1	L4	full cleaning and extension
230236	V1	L5	full cleaning and extension
236197	V1	L6	full cleaning and extension
255217	V1	L2/3	full cleaning and extension
256443	V1	L2/3	full cleaning and extension
256576	V1	L2/3	full cleaning and extension
258307	V1	L2/3	full cleaning and extension
259167	V1	L2/3	full cleaning and extension
262773	V1	L4	full cleaning and extension
264870	V1	L4	full cleaning and extension
269247	V1	L6	full cleaning and extension
269380	V1	L6	full cleaning and extension
271518	V1	L6	full cleaning and extension
292676	V1	L2/3	full cleaning and extension
292685	V1	L2/3	full cleaning and extension
292713	V1	L2/3	full cleaning and extension
294484	V1	L2/3	full cleaning and extension
294545	V1	L2/3	full cleaning and extension
294657	V1	L2/3	full cleaning and extension
294776	V1	L2/3	full cleaning and extension
294858	V1	L2/3	full cleaning and extension
294897	V1	L2/3	full cleaning and extension
296726	V1	L2/3	full cleaning and extension
300763	V1	L5	full cleaning and extension
301095	V1	L5	full cleaning and extension
301189	V1	L5	full cleaning and extension
327859	V1	L2/3	full cleaning and extension
330079	V1	L4	full cleaning and extension
330326	V1	L4	full cleaning and extension
331945	V1	L5	full cleaning and extension
332199	V1	L4	full cleaning and extension
335175	V1	L5	full cleaning and extension
460053	RL	L4	full cleaning and extension
460391	RL	L5	full cleaning and extension
487512	RL	L2/3	full cleaning and extension
489675	RL	L2/3	full cleaning and extension
493419	RL	L5	full cleaning and extension
493806	RL	L5	full cleaning and extension
493885	RL	L5	full cleaning and extension
493968	RL	L4	full cleaning and extension
516758	RL	L2/3	full cleaning and extension
517056	RL	L2/3	full cleaning and extension
518848	RL	L2/3	full cleaning and extension
518853	AL	L2/3	full cleaning and extension
518898	RL	L2/3	full cleaning and extension
520364	RL	L4	full cleaning and extension
522656	RL	L4	full cleaning and extension
524491	RL	L5	full cleaning and extension
525405	RL	L5	full cleaning and extension
525498	RL	L5	full cleaning and extension
525758	RL	L5	full cleaning and extension
553325	RL	L2/3	full cleaning and extension
554200	AL	L2/3	full cleaning and extension
554741	RL	L2/3	full cleaning and extension
554833	RL	L4	full cleaning and extension
554921	RL	L2/3	full cleaning and extension
556823	RL	L4	full cleaning and extension
557030	RL	L4	full cleaning and extension
557121	RL	L4	full cleaning and extension
558684	RL	L5	full cleaning and extension
558709	RL	L4	full cleaning and extension
559081	RL	L5	full cleaning and extension
559381	RL	L5	full cleaning and extension
560109	RL	L5	full cleaning and extension
560217	RL	L5	full cleaning and extension
560530	RL	L5	full cleaning and extension
560732	RL	L5	full cleaning and extension
562808	RL	L5	full cleaning and extension
581967	AL	L2/3	full cleaning and extension
582056	AL	L2/3	full cleaning and extension
582129	AL	L2/3	full cleaning and extension
582210	AL	L2/3	full cleaning and extension
583848	AL	L2/3	full cleaning and extension
583961	RL	L2/3	full cleaning and extension
585723	RL	L4	full cleaning and extension
587426	AL	L4	full cleaning and extension
588839	RL	L5	full cleaning and extension
588983	AL	L5	full cleaning and extension
610498	AL	L2/3	full cleaning and extension
616159	AL	L5	full cleaning and extension
516621	RL	L2/3	full cleaning and partial axonal extension
516988	RL	L2/3	full cleaning and partial axonal extension
517993	RL	L2/3	full cleaning and partial axonal extension
518004	RL	L2/3	full cleaning and partial axonal extension
518134	RL	L2/3	full cleaning and partial axonal extension
518224	RL	L2/3	full cleaning and partial axonal extension
518312	RL	L2/3	full cleaning and partial axonal extension
518623	RL	L2/3	full cleaning and partial axonal extension
518632	RL	L2/3	full cleaning and partial axonal extension
519746	RL	L2/3	full cleaning and partial axonal extension
520027	RL	L4	full cleaning and partial axonal extension
520182	RL	L2/3	full cleaning and partial axonal extension
551802	RL	L2/3	full cleaning and partial axonal extension
553216	RL	L2/3	full cleaning and partial axonal extension
553283	RL	L2/3	full cleaning and partial axonal extension
553321	RL	L2/3	full cleaning and partial axonal extension
553339	RL	L2/3	full cleaning and partial axonal extension
553360	RL	L2/3	full cleaning and partial axonal extension
553469	RL	L2/3	full cleaning and partial axonal extension
553556	RL	L2/3	full cleaning and partial axonal extension
553585	RL	L2/3	full cleaning and partial axonal extension
553589	RL	L2/3	full cleaning and partial axonal extension
554734	RL	L2/3	full cleaning and partial axonal extension
554775	RL	L2/3	full cleaning and partial axonal extension
554891	RL	L2/3	full cleaning and partial axonal extension
554900	RL	L2/3	full cleaning and partial axonal extension
555010	RL	L2/3	full cleaning and partial axonal extension
580774	AL	L2/3	full cleaning and partial axonal extension
580826	AL	L2/3	full cleaning and partial axonal extension
580905	AL	L2/3	full cleaning and partial axonal extension
580948	RL	L2/3	full cleaning and partial axonal extension
580988	AL	L2/3	full cleaning and partial axonal extension
581988	AL	L2/3	full cleaning and partial axonal extension
581998	AL	L2/3	full cleaning and partial axonal extension
582011	AL	L2/3	full cleaning and partial axonal extension
582091	AL	L2/3	full cleaning and partial axonal extension
582294	AL	L2/3	full cleaning and partial axonal extension
582313	RL	L2/3	full cleaning and partial axonal extension
582353	AL	L2/3	full cleaning and partial axonal extension
582388	RL	L2/3	full cleaning and partial axonal extension
582390	RL	L2/3	full cleaning and partial axonal extension
582409	RL	L2/3	full cleaning and partial axonal extension
582412	RL	L2/3	full cleaning and partial axonal extension
582414	RL	L2/3	full cleaning and partial axonal extension
582444	RL	L2/3	full cleaning and partial axonal extension
582468	RL	L2/3	full cleaning and partial axonal extension
582471	RL	L2/3	full cleaning and partial axonal extension
583659	AL	L2/3	full cleaning and partial axonal extension
583739	AL	L2/3	full cleaning and partial axonal extension
583741	AL	L2/3	full cleaning and partial axonal extension
583792	AL	L2/3	full cleaning and partial axonal extension
583891	RL	L2/3	full cleaning and partial axonal extension
584004	RL	L2/3	full cleaning and partial axonal extension
608166	AL	L2/3	full cleaning and partial axonal extension
608213	AL	L2/3	full cleaning and partial axonal extension
610396	AL	L2/3	full cleaning and partial axonal extension
610403	AL	L2/3	full cleaning and partial axonal extension
610434	AL	L2/3	full cleaning and partial axonal extension
610535	AL	L2/3	full cleaning and partial axonal extension
610607	AL	L2/3	full cleaning and partial axonal extension
610615	AL	L2/3	full cleaning and partial axonal extension
612143	AL	L2/3	full cleaning and partial axonal extension
612266	AL	L2/3	full cleaning and partial axonal extension
612352	AL	L2/3	full cleaning and partial axonal extension

## Sheet: Supplemental Table 2
Pairwise comparison of the presynaptic mean in silico signal correlation between different neuron pair populations. For each comparison, a pairwise t-test was performed to test the null hypothesis that for each presynaptic neuron, the mean in silico signal correlation is the same between two postsynaptic populations. adjusted p-value is the adjusted p-value through the BH multicomparison correcti…
Comparison	Projection type	Mean pairwise difference	p-value	adjusted p-value	t statistic	n
ADP vs Same region	HVA->HVA	0.0154316	5.30416e-05	7.95624e-05	4.40501	53
ADP vs Same region	HVA->V1	0.0071154	0.0113506	0.0113506	2.66102	39
ADP vs Same region	V1->HVA	0.0106768	0.00312222	0.00340605	3.4753	17
ADP vs Same region	V1->V1	0.00891867	3.17771e-05	5.44751e-05	4.7934	35
Connected vs ADP	HVA->HVA	0.0264925	3.58479e-08	2.15087e-07	6.4604	53
Connected vs ADP	HVA->V1	0.0287434	7.84554e-06	1.56911e-05	5.16805	39
Connected vs ADP	V1->HVA	0.0232222	0.00125255	0.00150305	3.90798	17
Connected vs ADP	V1->V1	0.0303719	7.32758e-06	1.56911e-05	5.28498	35
Connected vs Same region	HVA->HVA	0.0419241	3.36917e-10	4.043e-09	7.73308	53
Connected vs Same region	HVA->V1	0.0358588	5.77151e-06	1.56911e-05	5.26583	39
Connected vs Same region	V1->HVA	0.033899	9.212e-05	0.000122827	5.17495	17
Connected vs Same region	V1->V1	0.0392906	4.05497e-07	1.62199e-06	6.2526	35

## Sheet: Supplemental Table 3
Number of neurons and neuron pairs involved in visualizing the relationship between in silico signal correlation and $L_d$ / neuron pair (synapses excluded) in different projection types across brain areas.
Projection type	$\Delta$ in silico signal correlation bin	# of presynaptic neurons	# of postsynaptic neurons	# of ADP control neurons	# of same region control neurons	# of pre-post pairs	# of pre-ADP pairs	# of pre-'same region' pairs	# of synapses	total$L_d$ (mm)
V1->V1	-0.30 - -0.20	27	0	427	975	0	570	1518	0	14.6186
V1->V1	-0.20 - -0.10	36	0	3624	6031	0	8358	22716	0	235.353
V1->V1	-0.10 - -0.00	36	0	5939	7294	0	31843	82271	0	943.324
V1->V1	-0.00 - 0.10	36	0	5575	7251	0	22037	53619	0	704.008
V1->V1	0.10 - 0.20	36	0	3884	6370	0	8136	18497	0	268.081
V1->V1	0.20 - 0.30	36	0	1938	3519	0	2662	5310	0	86.8118
V1->V1	0.30 - 0.40	36	0	754	1184	0	862	1373	0	29.3039
V1->V1	0.40 - 0.50	34	0	245	330	0	256	350	0	8.43669
HVA->HVA	-0.30 - -0.20	100	0	737	1226	0	2642	9566	0	76.1775
HVA->HVA	-0.20 - -0.10	102	0	2207	2753	0	13596	36699	0	417.557
HVA->HVA	-0.10 - -0.00	102	0	2593	3077	0	29335	70079	0	994.561
HVA->HVA	-0.00 - 0.10	102	0	2549	3071	0	24611	58614	0	853.488
HVA->HVA	0.10 - 0.20	102	0	2264	2951	0	13152	29881	0	484.796
HVA->HVA	0.20 - 0.30	102	0	1677	2314	0	5266	10534	0	203.187
HVA->HVA	0.30 - 0.40	102	0	828	1222	0	1469	2700	0	57.0012
V1->HVA	-0.20 - -0.10	29	0	958	2455	0	1430	7995	0	30.452
V1->HVA	-0.10 - -0.00	29	0	2203	3078	0	5725	32680	0	141.455
V1->HVA	-0.00 - 0.10	29	0	2027	3069	0	4825	23561	0	123.476
V1->HVA	0.10 - 0.20	29	0	1038	2698	0	1541	7314	0	38.4437
V1->HVA	0.20 - 0.30	29	0	348	1337	0	398	1794	0	9.59666
HVA->V1	-0.30 - -0.20	87	0	450	1957	0	731	8861	0	13.1618
HVA->V1	-0.20 - -0.10	92	0	2834	6656	0	6850	88153	0	123.501
HVA->V1	-0.10 - -0.00	92	0	5315	7303	0	17932	245585	0	345.187
HVA->V1	-0.00 - 0.10	92	0	4582	7301	0	13701	180600	0	279.29
HVA->V1	0.10 - 0.20	92	0	2753	6974	0	5823	70851	0	119.71
HVA->V1	0.20 - 0.30	92	0	1345	4989	0	2135	21317	0	44.995
HVA->V1	0.30 - 0.40	92	0	479	2385	0	616	5487	0	13.2752

## Sheet: Supplemental Table 4
Estimated marginal means of linear trends for the effect of in silico signal correlation on $L_d$ / neuron pair (synapses excluded) in different projection types across brain areas. z and p-value are the z statistics and p-value of the marginal mean linear trends estimated from the fitted GLMMs. adjusted p-value is the adjusted p value through the BH multicomparison correction procedure.
Projection type	Coefficient	adjusted p-value	p-value	# of presynaptic neurons	# of postsynaptic neurons	# of ADP control neurons	# of same region control neurons	# of synapses	# of pre-post pairs	# of pre-ADP pairs	# of pre-'same region' pairs
V1->V1	1.12481	5.18252e-160	2.59126e-160	36	0	6237	7303	0	0	74829	185807
HVA->HVA	1.10871	4.23794e-278	1.05949e-278	99	0	2635	3078	0	0	89611	212583
V1->HVA	1.101	5.35921e-25	5.35921e-25	29	0	2525	3078	0	0	14126	74633
HVA->V1	0.871544	1.47503e-82	1.10628e-82	90	0	6148	7303	0	0	47811	608388

## Sheet: Supplemental Table 5
Number of neurons and neuron pairs involved in visualizing the relationship between in silico signal correlation and $N_{syn} / mm\ L_d$ in different projection types across brain areas.
Projection type	$\Delta$ in silico signal correlation bin	# of presynaptic neurons	# of postsynaptic neurons	# of ADP control neurons	# of same region control neurons	# of pre-post pairs	# of pre-ADP pairs	# of pre-'same region' pairs	# of synapses	total$L_d$ (mm)
V1->V1	-0.30 - -0.20	25	14	519	0	14	723	0	15	18.799
V1->V1	-0.20 - -0.10	36	205	3928	0	214	9922	0	232	283.947
V1->V1	-0.10 - -0.00	36	736	5943	0	850	33384	0	945	1018.23
V1->V1	-0.00 - 0.10	36	664	5534	0	767	21646	0	881	721.43
V1->V1	0.10 - 0.20	36	305	3713	0	337	7791	0	392	267.558
V1->V1	0.20 - 0.30	36	135	1817	0	145	2574	0	182	86.9128
V1->V1	0.30 - 0.40	36	46	693	0	47	823	0	54	29.7288
V1->V1	0.40 - 0.50	29	27	220	0	27	256	0	32	8.92608
HVA->HVA	-0.30 - -0.20	92	49	830	0	52	3241	0	59	94.4729
HVA->HVA	-0.20 - -0.10	99	285	2252	0	328	14928	0	359	481.976
HVA->HVA	-0.10 - -0.00	99	624	2596	0	778	30495	0	836	1077.81
HVA->HVA	-0.00 - 0.10	99	584	2538	0	755	24558	0	841	893.639
HVA->HVA	0.10 - 0.20	99	324	2231	0	392	12399	0	440	472.382
HVA->HVA	0.20 - 0.30	99	160	1590	0	169	4537	0	194	180.484
HVA->HVA	0.30 - 0.40	95	52	714	0	54	1168	0	59	49.2671
V1->HVA	-0.20 - -0.10	28	38	1053	0	38	1684	0	39	37.6917
V1->HVA	-0.10 - -0.00	29	187	2231	0	200	6180	0	226	156.739
V1->HVA	-0.00 - 0.10	29	159	1975	0	169	4723	0	194	126.623
V1->HVA	0.10 - 0.20	28	76	938	0	80	1468	0	94	38.0891
V1->HVA	0.20 - 0.30	26	24	301	0	24	368	0	26	9.25253
HVA->V1	-0.30 - -0.20	69	13	531	0	13	879	0	13	15.4552
HVA->V1	-0.20 - -0.10	90	133	3029	0	138	7559	0	150	142.347
HVA->V1	-0.10 - -0.00	90	364	5363	0	385	18588	0	425	370.299
HVA->V1	-0.00 - 0.10	90	327	4534	0	349	13530	0	370	281.466
HVA->V1	0.10 - 0.20	90	142	2648	0	146	5607	0	168	118.053
HVA->V1	0.20 - 0.30	90	67	1257	0	70	2008	0	77	43.3679
HVA->V1	0.30 - 0.40	76	25	423	0	27	559	0	38	12.9497

## Sheet: Supplemental Table 6
Estimated marginal means of linear trends for the effect of in silico signal correlation on $N_{syn} / mm\ L_d$ in different projection types across brain areas. z and p-value are the z statistics and p-value of the marginal mean linear trends estimated from the fitted GLMMs. adjusted p-value is the adjusted p value through the BH multicomparison correction procedure.
Projection type	Coefficient	adjusted p-value	p-value	# of presynaptic neurons	# of postsynaptic neurons	# of ADP control neurons	# of same region control neurons	# of synapses	# of pre-post pairs	# of pre-ADP pairs	# of pre-'same region' pairs
V1->V1	2.29715	9.16555e-50	2.29139e-50	36	1719	6237	0	2744	2411	77240	0
HVA->HVA	1.04338	3.83758e-12	2.87818e-12	99	1396	2635	0	2803	2543	92154	0
V1->HVA	1.98543	8.56849e-07	8.56849e-07	29	448	2525	0	584	515	14641	0
HVA->V1	1.60273	2.58903e-12	1.29452e-12	90	974	6148	0	1255	1139	48950	0

## Sheet: Supplemental Table 7
Number of neurons and neuron pairs involved in the visualization of the correlation between feature weight similarity and $L_d$ / neuron pair (synapses excluded) in different projection types across brain areas.
Projection type	$\Delta$ feature weight similarity bin	# of presynaptic neurons	# of postsynaptic neurons	# of ADP control neurons	# of same region control neurons	# of pre-post pairs	# of pre-ADP pairs	# of pre-'same region' pairs	# of synapses	total$L_d$ (mm)
V1->V1	-0.30 - -0.20	36	0	1072	2382	0	1295	3229	0	36.3352
V1->V1	-0.20 - -0.10	36	0	4396	6844	0	9834	25779	0	285.169
V1->V1	-0.10 - 0.00	36	0	5808	7281	0	25602	67324	0	768.877
V1->V1	0.00 - 0.10	36	0	5735	7271	0	25230	62013	0	783.991
V1->V1	0.10 - 0.20	36	0	4410	6814	0	10333	22756	0	335.697
V1->V1	0.20 - 0.30	36	0	1629	2925	0	2112	4129	0	69.293
V1->V1	0.30 - 0.40	36	0	301	403	0	318	436	0	10.0729
HVA->HVA	-0.30 - -0.20	102	0	815	1604	0	1392	4489	0	41.3347
HVA->HVA	-0.20 - -0.10	102	0	2359	3002	0	10985	31232	0	335.521
HVA->HVA	-0.10 - 0.00	102	0	2619	3078	0	30066	78862	0	988.399
HVA->HVA	0.00 - 0.10	102	0	2600	3077	0	31946	74147	0	1124.62
HVA->HVA	0.10 - 0.20	102	0	2358	3029	0	13356	27119	0	493.621
HVA->HVA	0.20 - 0.30	102	0	1339	1868	0	2686	4189	0	109.398
HVA->HVA	0.30 - 0.40	90	0	250	302	0	289	358	0	14.9592
V1->HVA	-0.20 - -0.10	29	0	1136	2813	0	1620	8739	0	40.1886
V1->HVA	-0.10 - 0.00	29	0	2146	3077	0	5204	28801	0	128.425
V1->HVA	0.00 - 0.10	29	0	2122	3076	0	5175	26929	0	126.07
V1->HVA	0.10 - 0.20	29	0	1134	2763	0	1729	8279	0	43.2752
V1->HVA	0.20 - 0.30	29	0	224	832	0	248	1072	0	6.14109
HVA->V1	-0.20 - -0.10	92	0	3143	7250	0	5593	78638	0	104.074
HVA->V1	-0.10 - 0.00	92	0	5364	7303	0	17167	231272	0	327.751
HVA->V1	0.00 - 0.10	92	0	5214	7303	0	17054	220016	0	341.745
HVA->V1	0.10 - 0.20	92	0	3111	7238	0	6369	73731	0	132.25
HVA->V1	0.20 - 0.30	92	0	846	4289	0	1111	10568	0	24.5405

## Sheet: Supplemental Table 8
Estimated marginal means of linear trends for the effect of feature weight similarity on $L_d$ / neuron pair (synapses excluded) in different projection types across brain areas. z and p-value are the z statistics and p-value of the marginal mean linear trends estimated from the fitted GLMMs. adjusted p-value is the adjusted p value through the BH multicomparison correction procedure.
Projection type	Coefficient	adjusted p-value	p-value	# of presynaptic neurons	# of postsynaptic neurons	# of ADP control neurons	# of same region control neurons	# of synapses	# of pre-post pairs	# of pre-ADP pairs	# of pre-'same region' pairs
V1->V1	0.94736	3.47553e-107	1.73777e-107	36	0	6237	7303	0	0	74829	185807
HVA->HVA	1.70218	0	0	99	0	2635	3078	0	0	89611	212583
V1->HVA	0.701288	5.00611e-10	5.00611e-10	29	0	2525	3078	0	0	14126	74633
HVA->V1	1.10938	3.18232e-94	2.38674e-94	90	0	6148	7303	0	0	47811	608388

## Sheet: Supplemental Table 9
Number of neurons and neuron pairs involved in the visualization of the correlation between receptive field center distance and $L_d$ / neuron pair (synapses excluded) in different projection types across brain areas.
Projection type	$\Delta$ receptive field center distance bin	# of presynaptic neurons	# of postsynaptic neurons	# of ADP control neurons	# of same region control neurons	# of pre-post pairs	# of pre-ADP pairs	# of pre-'same region' pairs	# of synapses	total$L_d$ (mm)
V1->V1	-10.55 - -5.28	36	0	3587	4665	0	13098	16616	0	504.444
V1->V1	-5.28 - 0.00	36	0	5491	6875	0	36890	71763	0	1189.39
V1->V1	0.00 - 5.28	36	0	5010	6562	0	19930	68768	0	498.66
V1->V1	5.28 - 10.55	36	0	1599	2680	0	4266	24166	0	86.3201
V1->V1	10.55 - 15.83	36	0	211	394	0	538	4188	0	9.09473
HVA->HVA	-15.83 - -10.55	44	0	513	685	0	1213	1456	0	53.7348
HVA->HVA	-10.55 - -5.28	102	0	2281	2954	0	17614	26718	0	723.877
HVA->HVA	-5.28 - 0.00	102	0	2555	3066	0	37564	77929	0	1331.04
HVA->HVA	0.00 - 5.28	102	0	2449	2972	0	25371	76129	0	770.831
HVA->HVA	5.28 - 10.55	102	0	1177	1668	0	7797	32087	0	202.979
HVA->HVA	10.55 - 15.83	102	0	254	434	0	1139	5848	0	25.2917
V1->HVA	-10.55 - -5.28	29	0	985	1845	0	2253	11576	0	58.076
V1->HVA	-5.28 - 0.00	29	0	1835	2754	0	5668	26875	0	146.552
V1->HVA	0.00 - 5.28	29	0	1623	2497	0	4369	23177	0	104.541
V1->HVA	5.28 - 10.55	29	0	620	1076	0	1562	10214	0	33.3279
HVA->V1	-10.55 - -5.28	92	0	3503	7161	0	5944	68076	0	127.65
HVA->V1	-5.28 - 0.00	92	0	5412	7301	0	20967	251016	0	422.868
HVA->V1	0.00 - 5.28	92	0	4764	7179	0	15792	226867	0	297.769
HVA->V1	5.28 - 10.55	92	0	1734	3707	0	4574	68340	0	82.3553

## Sheet: Supplemental Table 10
Estimated marginal means of linear trends for the effect of receptive field center distance on $L_d$ / neuron pair (synapses excluded) in different projection types across brain areas. z and p-value are the z statistics and p-value of the marginal mean linear trends estimated from the fitted GLMMs. adjusted p-value is the adjusted p value through the BH multicomparison correction procedure.
Projection type	Coefficient	adjusted p-value	p-value	# of presynaptic neurons	# of postsynaptic neurons	# of ADP control neurons	# of same region control neurons	# of synapses	# of pre-post pairs	# of pre-ADP pairs	# of pre-'same region' pairs
V1->V1	-0.127457	0	0	36	0	6237	7303	0	0	74829	185807
HVA->HVA	-0.07953	0	0	99	0	2635	3078	0	0	89611	212583
V1->HVA	-0.0220486	1.01457e-27	1.01457e-27	29	0	2525	3078	0	0	14126	74633
HVA->V1	-0.0269075	8.18653e-119	6.1399e-119	90	0	6148	7303	0	0	47811	608388

[truncated: 24 more sheets: Supplemental Table 11, Supplemental Table 12, Supplemental Table 13, Supplemental Table 14, Supplemental Table 15, Supplemental Table 16, Supplemental Table 17, Supplemental Table 18, Supplemental Table 19, Supplemental Table 20, Supplemental Table 21, Supplemental Table 22, Supplemental Table 23, Supplemental Table 24, Supplemental Table 25, Supplemental Table 26, Supplemental Table 27, Supplemental Table 28, Supplemental Table 29, Supplemental Table 30 …]
